# Supplementary material for: Anti-HIV Activity of Tigliane Derivatives from Euphorbia nicaeensis Roots
Source: Molecules. 2025 Mar 25;30(7):1452. doi: 10.3390/molecules30071452 (PMC11990108; doi:10.3390/molecules30071452)
Supplement: Supplementary file 1 [file molecules-30-01452-s001.zip]

Archive with 1 entries (1 files):
- molecules-3525064-supplementary.pdf
